# Supplementary material for: High-Throughput High-Resolution Class I HLA Genotyping in East Africa
Source: PLoS One. 2010 May 20;5(5):e10751. doi: 10.1371/journal.pone.0010751 (PMC2873994; doi:10.1371/journal.pone.0010751)
Supplement: Table S2 — Expected reactivity patterns for 105 HLA-A genotypes among addressed alleles. (0.05 MB XLS) [file pone.0010751.s002.xls]

## Sheet: Table S2
Table S2. Expected reactivity patterns for 105 HLA-A genotypes among addressed alleles
HLA-A Genotype	HLA-A 001	HLA-A 002	HLA-A 003	HLA-A 004	HLA-A 005	HLA-A 006	HLA-A 007	HLA-A 008	HLA-A 009	HLA-A 010	HLA-A 011	HLA-A 012	HLA-A 013	HLA-A 014	HLA-A 015	HLA-A 016	HLA-A 017	HLA-A 018	HLA-A 019	HLA-A 020
A*0101/A*0101							X					X						X
A*0101/A*0201							X	X		X	X	X				X		X
A*0101/A*0202							X	X		X	X	X					X	X
A*0101/A*0205		X	X				X				X	X					X	X
A*0101/A*0301							X		X	X		X			X	X		X
A*0101/A*2301					X		X					X				X		X
A*0101/A*2902	X						X					X	X					X
A*0101/A*3001							X					X				X		X	X	X
A*0101/A*3002						X	X					X				X		X		X
A*0101/A*3402		X		X			X					X			X	X		X
A*0101/A*3601							X					X		X				X
A*0101/A*6601		X		X			X					X						X
A*0101/A*6802		X		X			X				X	X						X
A*0101/A*7401							X		X	X		X	X					X
A*0201/A*0201								X		X	X					X
A*0201/A*0202								X		X	X					X	X	X
A*0201/A*0205		X	X					X		X	X					X	X	X
A*0201/A*0301								X	X	X	X				X	X
A*0201/A*2301					X			X		X	X					X
A*0201/A*2902	X							X		X	X		X			X
A*0201/A*3001								X		X	X					X			X	X
A*0201/A*3002						X		X		X	X					X				X
A*0201/A*3402		X		X				X		X	X				X	X
A*0201/A*3601							X	X		X	X			X		X		X
A*0201/A*6601		X		X				X		X	X	X				X		X
A*0201/A*6802		X		X				X		X	X					X		X
A*0201/A*7401								X	X	X	X		X			X
A*0202/A*0202								X		X	X						X	X
A*0202/A*0205		X	X					X		X	X						X	X
A*0202/A*0301								X	X	X	X				X	X	X	X
A*0202/A*2301					X			X		X	X					X	X	X
A*0202/A*2902	X							X		X	X		X				X	X
A*0202/A*3001								X		X	X					X	X	X	X	X
A*0202/A*3002						X		X		X	X					X	X	X		X
A*0202/A*3402		X		X				X		X	X				X	X	X	X
A*0202/A*3601							X	X		X	X			X			X	X
A*0202/A*6601		X		X				X		X	X	X					X	X
A*0202/A*6802		X		X				X		X	X						X	X
A*0202/A*7401								X	X	X	X		X				X	X
A*0205/A*0205		X	X								X						X	X
A*0205/A*0301		X	X						X	X	X				X	X	X	X
A*0205/A*2301		X	X		X						X					X	X	X
A*0205/A*2902	X	X	X								X		X				X	X
A*0205/A*3001		X	X								X					X	X	X	X	X
A*0205/A*3002		X	X			X					X					X	X	X		X
A*0205/A*3402		X	X	X							X				X	X	X	X
A*0205/A*3601		X	X				X				X			X			X	X
A*0205/A*6601		X	X	X							X	X					X	X
A*0205/A*6802		X	X	X							X						X	X
A*0205/A*7401		X	X						X	X	X		X				X	X
A*0301/A*0301									X	X					X	X
A*0301/A*2301					X				X	X					X	X
A*0301/A*2902	X								X	X			X		X	X
A*0301/A*3001									X	X					X	X			X	X
A*0301/A*3002						X			X	X					X	X				X
A*0301/A*3402		X		X					X	X					X	X
A*0301/A*3601							X		X	X				X	X	X		X
A*0301/A*6601		X		X					X	X		X			X	X		X
A*0301/A*6802		X		X					X	X	X				X	X		X
A*0301/A*7401									X	X			X		X	X
A*2301/A*2301					X											X
A*2301/A*2902	X				X								X			X
A*2301/A*3001					X											X			X	X
A*2301/A*3002					X	X										X				X
A*2301/A*3402		X		X	X										X	X
A*2301/A*3601					X		X							X		X		X
A*2301/A*6601		X		X	X							X				X		X
A*2301/A*6802		X		X	X						X					X		X
A*2301/A*7401					X				X	X			X			X
A*2902/A*2902	X												X
A*2902/A*3001	X												X			X			X	X
A*2902/A*3002	X					X							X			X				X
A*2902/A*3402	X	X		X									X		X	X
A*2902/A*3601	X						X						X	X				X
A*2902/A*6601	X	X		X								X	X					X
A*2902/A*6802	X	X		X							X		X					X
A*2902/A*7401	X								X	X			X
A*3001/A*3001																X			X	X
A*3001/A*3002						X										X			X	X
A*3001/A*3402		X		X											X	X			X	X
A*3001/A*3601							X							X		X		X	X	X
A*3001/A*6601		X		X								X				X		X	X	X
A*3001/A*6802		X		X							X					X		X	X	X
A*3001/A*7401									X	X			X			X			X	X
A*3002/A*3002						X										X				X
A*3002/A*3402		X		X		X									X	X				X
A*3002/A*3601						X	X							X		X		X		X
A*3002/A*6601		X		X		X						X				X		X		X
A*3002/A*6802		X		X		X					X					X		X		X
A*3002/A*7401						X			X	X			X			X				X
A*3402/A*3402		X		X											X	X
A*3402/A*3601		X		X			X							X	X	X		X
A*3402/A*6601		X		X								X			X	X		X
A*3402/A*6802		X		X							X				X	X		X
A*3402/A*7401		X		X					X	X			X		X	X
A*3601/A*3601							X							X				X
A*3601/A*6601		X		X			X					X		X				X
A*3601/A*6802		X		X			X				X			X				X
A*3601/A*7401							X		X	X			X	X				X
A*6601/A*6601		X		X								X						X
A*6601/A*6802		X		X							X	X						X
A*6601/A*7401		X		X					X	X		X	X					X
A*6802/A*6802		X		X							X							X
A*6802/A*7401		X		X					X	X	X		X					X
A*7401/A*7401									X	X			X
