# Supplementary material for: High-Throughput High-Resolution Class I HLA Genotyping in East Africa
Source: PLoS One. 2010 May 20;5(5):e10751. doi: 10.1371/journal.pone.0010751 (PMC2873994; doi:10.1371/journal.pone.0010751)
Supplement: Table S3 — Expected reactivity patterns for 276 HLA-B genotypes among addressed alleles. (0.21 MB XLS) [file pone.0010751.s003.xls]

## Sheet: Table S3
Table S3. Expected reactivity patterns for 276 HLA-B genotypes among addressed alleles
HLA-B Genotype	HLA-B 001	HLA-B 002	HLA-B 003	HLA-B 004	HLA-B 005	HLA-B 006	HLA-B 007	HLA-B 008	HLA-B 009	HLA-B 010	HLA-B 011	HLA-B 012	HLA-B 013	HLA-B 014	HLA-B 015	HLA-B 016	HLA-B 017	HLA-B 018	HLA-B 019	HLA-B 020	HLA-B 021	HLA-B 022	HLA-B 023	HLA-B 024	HLA-B 025	HLA-B 026	HLA-B 027	HLA-B 028	HLA-B 029	HLA-B 030	HLA-B 031	HLA-B 032	HLA-B 033	HLA-B 034	HLA-B 035	HLA-B 036	HLA-B 037	HLA-B 038	HLA-B 039	HLA-B 040	HLA-B 041	HLA-B 042	HLA-B 043	HLA-B 044	HLA-B 045	HLA-B 046
B*0702/B*0702				X											X	X								X	X					X									X
B*0702/B*0801			X	X		X		X							X	X		X						X	X		X			X							X		X
B*0702/B*1302				X			X		X		X				X	X						X		X	X			X		X									X				X	X
B*0702/B*1402				X		X									X	X				X				X	X					X									X						X
B*0702/B*1503				X		X		X							X	X								X	X	X				X	X	X							X	X	X	X
B*0702/B*1510				X		X		X							X	X								X	X	X				X	X	X				X		X	X
B*0702/B*1516				X	X		X					X			X	X					X			X	X					X	X	X							X	X	X	X				X
B*0702/B*1801		X		X											X	X		X						X	X					X	X								X	X
B*0702/B*2703				X							X				X	X								X	X					X				X	X				X
B*0702/B*3501				X		X		X				X	X	X	X	X		X			X	X		X	X					X	X	X							X	X	X
B*0702/B*4101	X	X		X		X		X	X	X					X	X								X	X		X			X							X		X
B*0702/B*4201; B*0702/B*4202				X											X	X		X						X	X		X			X							X		X
B*0702/B*4403				X			X		X		X				X	X		X						X	X	X				X			X	X	X				X
B*0702/B*4501	X	X		X		X		X	X	X					X	X					X	X	X	X	X					X									X
B*0702/B*4901	X	X		X			X		X		X				X	X					X	X		X	X					X									X					X
B*0702/B*5101				X			X								X	X	X							X	X	X	X	X	X	X						X		X	X
B*0702/B*5301				X			X					X	X		X	X		X			X	X		X	X					X	X	X							X	X	X
B*0702/B*5701				X	X		X					X			X	X								X	X	X				X	X	X							X	X	X	X
B*0702/B*5703				X	X		X					X			X	X								X	X	X	X	X	X	X						X		X	X
B*0702/B*5801				X	X		X					X			X	X		X			X	X		X	X					X	X	X							X	X	X
B*0702/B*5802				X	X		X					X			X	X			X	X	X	X		X	X					X	X	X							X	X	X
B*0702/B*8101				X											X	X								X	X		X	X		X						X			X
B*0801/B*0801			X			X		X								X		X							X		X										X
B*0801/B*1302			X			X	X	X	X		X					X		X				X			X		X	X									X						X	X
B*0801/B*1402			X			X		X								X		X		X					X		X										X								X
B*0801/B*1503			X			X		X								X		X						X	X	X	X			X	X	X					X			X	X	X
B*0801/B*1510			X			X		X								X		X						X	X	X	X			X	X	X				X	X	X
B*0801/B*1516			X		X	X	X	X				X				X		X			X				X		X			X	X	X					X			X	X	X				X
B*0801/B*1801		X	X			X		X								X		X							X		X			X	X						X			X
B*0801/B*2703			X			X		X			X					X		X						X	X		X							X	X		X
B*0801/B*3501			X			X		X				X	X	X		X		X			X	X			X		X			X	X	X					X			X	X
B*0801/B*4101	X	X	X			X		X	X	X						X		X							X		X										X
B*0801/B*4201			X	X		X		X							X	X		X							X		X										X
B*0801/B*4202			X			X		X							X	X		X							X		X										X
B*0801/B*4403			X			X	X	X	X		X					X		X							X	X	X						X	X	X		X
B*0801/B*4501	X	X	X			X		X	X	X						X		X			X	X	X		X		X										X
B*0801/B*4901	X	X	X			X	X	X	X		X					X		X			X	X			X		X										X							X
B*0801/B*5101			X			X	X	X								X	X	X							X	X	X	X	X							X	X	X
B*0801/B*5301			X			X	X	X				X	X			X		X			X	X			X		X			X	X	X					X			X	X
B*0801/B*5701			X		X	X	X	X				X				X		X						X	X	X	X			X	X	X					X			X	X	X
B*0801/B*5703			X		X	X	X	X				X				X		X						X	X	X	X	X	X							X	X	X
B*0801/B*5801			X		X	X	X	X				X				X		X			X	X			X		X			X	X	X					X			X	X
B*0801/B*5802			X		X	X	X	X				X				X		X	X	X	X	X			X		X			X	X	X					X			X	X
B*0801/B*8101			X	X		X		X							X	X		X						X	X		X	X								X	X
B*1302/B*1302							X		X		X											X						X															X	X
B*1302/B*1402						X	X		X		X					X				X		X			X			X															X	X	X
B*1302/B*1503						X	X	X	X		X					X						X		X	X	X		X		X	X	X								X	X	X	X	X
B*1302/B*1510						X	X	X	X		X					X						X		X	X	X		X		X	X	X				X		X					X	X
B*1302/B*1516					X		X		X		X	X									X	X						X		X	X	X								X	X	X	X	X		X
B*1302/B*1801		X					X		X		X					X		X				X			X			X		X	X									X			X	X
B*1302/B*2703							X		X		X											X		X	X			X						X	X								X	X
B*1302/B*3501						X	X	X	X		X	X	X	X				X			X	X						X		X	X	X								X	X		X	X
B*1302/B*4101	X	X				X	X	X	X	X	X											X			X		X	X									X						X	X
B*1302/B*4201				X			X		X		X				X	X		X				X			X		X	X									X						X	X
B*1302/B*4202							X		X		X				X	X		X				X			X		X	X									X						X	X
B*1302/B*4403							X		X		X							X				X			X	X		X					X	X	X								X	X
B*1302/B*4501	X	X				X	X	X	X	X	X										X	X	X					X															X	X
B*1302/B*4901	X	X					X		X		X										X	X						X															X	X
B*1302/B*5101							X		X		X						X					X			X	X	X	X	X							X		X					X	X
B*1302/B*5301							X		X		X	X	X					X			X	X						X		X	X	X								X	X		X	X
B*1302/B*5701					X		X		X		X	X										X		X	X	X		X		X	X	X								X	X	X	X	X
B*1302/B*5703					X		X		X		X	X										X		X	X	X	X	X	X							X		X					X	X
B*1302/B*5801					X		X		X		X	X						X			X	X						X		X	X	X								X	X		X	X
B*1302/B*5802					X		X		X		X	X							X	X	X	X						X		X	X	X								X	X		X	X
B*1302/B*8101				X			X		X		X				X	X						X		X	X		X	X								X							X	X
B*1402/B*1402						X										X				X					X																				X
B*1402/B*1503						X		X								X				X				X	X	X				X	X	X								X	X	X			X
B*1402/B*1510						X		X								X				X				X	X	X				X	X	X				X		X							X
B*1402/B*1516					X	X	X					X				X				X	X				X					X	X	X								X	X	X			X	X
B*1402/B*1801		X				X										X		X		X					X					X	X									X					X
B*1402/B*2703						X					X					X				X				X	X									X	X										X
B*1402/B*3501						X		X				X	X	X		X		X		X	X	X			X					X	X	X								X	X				X
B*1402/B*4101	X	X				X		X	X	X						X				X					X		X										X								X
B*1402/B*4201				X		X									X	X		X		X					X		X										X								X
B*1402/B*4202						X									X	X		X		X					X		X										X								X
B*1402/B*4403						X	X		X		X					X		X		X					X	X							X	X	X										X
B*1402/B*4501	X	X				X		X	X	X						X				X	X	X	X		X																				X
B*1402/B*4901	X	X				X	X		X		X					X				X	X	X			X																			X	X
B*1402/B*5101						X	X									X	X			X					X	X	X	X	X							X		X							X
B*1402/B*5301						X	X					X	X			X		X		X	X	X			X					X	X	X								X	X				X
B*1402/B*5701					X	X	X					X				X				X				X	X	X				X	X	X								X	X	X			X
B*1402/B*5703					X	X	X					X				X				X				X	X	X	X	X	X							X		X							X
B*1402/B*5801					X	X	X					X				X		X		X	X	X			X					X	X	X								X	X				X
B*1402/B*5802					X	X	X					X				X			X	X	X	X			X					X	X	X								X	X				X
B*1402/B*8101				X		X									X	X				X				X	X		X	X								X									X
B*1503/B*1503						X		X								X								X	X	X				X	X	X								X	X	X
B*1503/B*1510						X		X								X								X	X	X				X	X	X				X		X		X	X	X
B*1503/B*1516					X	X	X	X				X				X					X			X	X	X				X	X	X								X	X	X				X
B*1503/B*1801		X				X		X								X		X						X	X	X				X	X	X								X	X	X
B*1503/B*2703						X		X			X					X								X	X	X				X	X	X		X	X					X	X	X
B*1503/B*3501						X		X				X	X	X		X		X			X	X		X	X	X				X	X	X								X	X	X
B*1503/B*4101	X	X				X		X	X	X						X								X	X	X	X			X	X	X					X			X	X	X
B*1503/B*4201				X		X		X							X	X		X						X	X	X	X			X	X	X					X			X	X	X
B*1503/B*4202						X		X							X	X		X						X	X	X	X			X	X	X					X			X	X	X
B*1503/B*4403						X	X	X	X		X					X		X						X	X	X				X	X	X	X	X	X					X	X	X
B*1503/B*4501	X	X				X		X	X	X						X					X	X	X	X	X	X				X	X	X								X	X	X
B*1503/B*4901	X	X				X	X	X	X		X					X					X	X		X	X	X				X	X	X								X	X	X		X
B*1503/B*5101						X	X	X								X	X							X	X	X	X	X	X	X	X	X				X		X		X	X	X
B*1503/B*5301						X	X	X				X	X			X		X			X	X		X	X	X				X	X	X								X	X	X
B*1503/B*5701					X	X	X	X				X				X								X	X	X				X	X	X								X	X	X
B*1503/B*5703					X	X	X	X				X				X								X	X	X	X	X	X	X	X	X				X		X		X	X	X
B*1503/B*5801					X	X	X	X				X				X		X			X	X		X	X	X				X	X	X								X	X	X
B*1503/B*5802					X	X	X	X				X				X			X	X	X	X		X	X	X				X	X	X								X	X	X
B*1503/B*8101				X		X		X							X	X								X	X	X	X	X		X	X	X				X				X	X	X
B*1510/B*1510						X		X								X								X	X	X				X	X	X				X		X
B*1510/B*1516					X	X	X	X				X				X					X			X	X	X				X	X	X				X		X		X	X	X				X
B*1510/B*1801		X				X		X								X		X						X	X	X				X	X	X				X		X		X
B*1510/B*2703						X		X			X					X								X	X	X				X	X	X		X	X	X		X
B*1510/B*3501						X		X				X	X	X		X		X			X	X		X	X	X				X	X	X				X		X		X	X
B*1510/B*4101	X	X				X		X	X	X						X								X	X	X	X			X	X	X				X	X	X
B*1510/B*4201				X		X		X							X	X		X						X	X	X	X			X	X	X				X	X	X
B*1510/B*4202						X		X							X	X		X						X	X	X	X			X	X	X				X	X	X
B*1510/B*4403						X	X	X	X		X					X		X						X	X	X				X	X	X	X	X	X	X		X
B*1510/B*4501	X	X				X		X	X	X						X					X	X	X	X	X	X				X	X	X				X		X
B*1510/B*4901	X	X				X	X	X	X		X					X					X	X		X	X	X				X	X	X				X		X						X
B*1510/B*5101						X	X	X								X	X							X	X	X	X	X	X	X	X	X				X		X
B*1510/B*5301						X	X	X				X	X			X		X			X	X		X	X	X				X	X	X				X		X		X	X
B*1510/B*5701					X	X	X	X				X				X								X	X	X				X	X	X				X		X		X	X	X
B*1510/B*5703					X	X	X	X				X				X								X	X	X	X	X	X	X	X	X				X		X
B*1510/B*5801					X	X	X	X				X				X		X			X	X		X	X	X				X	X	X				X		X		X	X
B*1510/B*5802					X	X	X	X				X				X			X	X	X	X		X	X	X				X	X	X				X		X		X	X
B*1510/B*8101				X		X		X							X	X								X	X	X	X	X		X	X	X				X		X
B*1516/B*1516					X		X					X									X									X	X	X								X	X	X				X
B*1516/B*1801		X			X		X					X				X		X			X				X					X	X	X								X	X	X				X
B*1516/B*2703					X		X				X	X									X			X	X					X	X	X		X	X					X	X	X				X
B*1516/B*3501					X	X	X	X				X	X	X				X			X	X								X	X	X								X	X	X				X
B*1516/B*4101	X	X			X	X	X	X	X	X		X									X				X		X			X	X	X					X			X	X	X				X
B*1516/B*4201				X	X		X					X			X	X		X			X				X		X			X	X	X					X			X	X	X				X
B*1516/B*4202					X		X					X			X	X		X			X				X		X			X	X	X					X			X	X	X				X
B*1516/B*4403					X		X		X		X	X						X			X				X	X				X	X	X	X	X	X					X	X	X				X
B*1516/B*4501	X	X			X	X	X	X	X	X		X									X	X	X							X	X	X								X	X	X				X
B*1516/B*4901	X	X			X		X		X		X	X									X	X								X	X	X								X	X	X		X		X
B*1516/B*5101					X		X					X					X				X				X	X	X	X	X	X	X	X				X		X		X	X	X				X
B*1516/B*5301					X		X					X	X					X			X	X								X	X	X								X	X	X				X
B*1516/B*5701					X		X					X									X			X	X	X				X	X	X								X	X	X				X
B*1516/B*5703					X		X					X									X			X	X	X	X	X	X	X	X	X				X		X		X	X	X				X
B*1516/B*5801					X		X					X						X			X	X								X	X	X								X	X	X				X
B*1516/B*5802					X		X					X							X	X	X	X								X	X	X								X	X	X				X
B*1516/B*8101				X	X		X					X			X	X					X			X	X		X	X		X	X	X				X				X	X	X				X
B*1801/B*1801		X														X		X							X					X	X									X
B*1801/B*2703		X									X					X		X						X	X					X	X			X	X					X
B*1801/B*3501		X				X		X				X	X	X		X		X			X	X			X					X	X	X								X	X
B*1801/B*4101	X	X				X		X	X	X						X		X							X		X			X	X						X			X
B*1801/B*4201		X		X											X	X		X							X		X			X	X						X			X
B*1801/B*4202		X													X	X		X							X		X			X	X						X			X
B*1801/B*4403		X					X		X		X					X		X							X	X				X	X		X	X	X					X
B*1801/B*4501	X	X				X		X	X	X						X		X			X	X	X		X					X	X									X
B*1801/B*4901	X	X					X		X		X					X		X			X	X			X					X	X									X				X
B*1801/B*5101		X					X									X	X	X							X	X	X	X	X	X	X					X		X		X
B*1801/B*5301		X					X					X	X			X		X			X	X			X					X	X	X								X	X
B*1801/B*5701		X			X		X					X				X		X						X	X	X				X	X	X								X	X	X
B*1801/B*5703		X			X		X					X				X		X						X	X	X	X	X	X	X	X					X		X		X
B*1801/B*5801		X			X		X					X				X		X			X	X			X					X	X	X								X	X
B*1801/B*5802		X			X		X					X				X		X	X	X	X	X			X					X	X	X								X	X
B*1801/B*8101		X		X											X	X		X						X	X		X	X		X	X					X				X
B*2703/B*2703											X													X	X									X	X
B*2703/B*3501						X		X			X	X	X	X				X			X	X		X	X					X	X	X		X	X					X	X
B*2703/B*4101	X	X				X		X	X	X	X													X	X		X							X	X		X
B*2703/B*4201				X							X				X	X		X						X	X		X							X	X		X
B*2703/B*4202											X				X	X		X						X	X		X							X	X		X
B*2703/B*4403							X		X		X							X						X	X	X							X	X	X
B*2703/B*4501	X	X				X		X	X	X	X										X	X	X	X	X									X	X
B*2703/B*4901	X	X					X		X		X										X	X		X	X									X	X									X
B*2703/B*5101							X				X						X							X	X	X	X	X	X					X	X	X		X
B*2703/B*5301							X				X	X	X					X			X	X		X	X					X	X	X		X	X					X	X
B*2703/B*5701					X		X				X	X												X	X	X				X	X	X		X	X					X	X	X
B*2703/B*5703					X		X				X	X												X	X	X	X	X	X					X	X	X		X
B*2703/B*5801					X		X				X	X						X			X	X		X	X					X	X	X		X	X					X	X
B*2703/B*5802					X		X				X	X							X	X	X	X		X	X					X	X	X		X	X					X	X
B*2703/B*8101				X							X				X	X								X	X		X	X						X	X	X
B*3501/B*3501						X		X				X	X	X				X			X	X								X	X	X								X	X
B*3501/B*4101	X	X				X		X	X	X		X	X	X				X			X	X			X		X			X	X	X					X			X	X
B*3501/B*4201				X		X		X				X	X	X	X	X		X			X	X			X		X			X	X	X					X			X	X
B*3501/B*4202						X		X				X	X	X	X	X		X			X	X			X		X			X	X	X					X			X	X
B*3501/B*4403						X	X	X	X		X	X	X	X				X			X	X			X	X				X	X	X	X	X	X					X	X
B*3501/B*4501	X	X				X		X	X	X		X	X	X				X			X	X	X							X	X	X								X	X
B*3501/B*4901	X	X				X	X	X	X		X	X	X	X				X			X	X								X	X	X								X	X			X
B*3501/B*5101						X	X	X				X	X	X			X	X			X	X			X	X	X	X	X	X	X	X				X		X		X	X
B*3501/B*5301						X	X	X				X	X	X				X			X	X								X	X	X								X	X
B*3501/B*5701					X	X	X	X				X	X	X				X			X	X		X	X	X				X	X	X								X	X	X
B*3501/B*5703					X	X	X	X				X	X	X				X			X	X		X	X	X	X	X	X	X	X	X				X		X		X	X
B*3501/B*5801					X	X	X	X				X	X	X				X			X	X								X	X	X								X	X
B*3501/B*5802					X	X	X	X				X	X	X				X	X	X	X	X								X	X	X								X	X
B*3501/B*8101				X		X		X				X	X	X	X	X		X			X	X		X	X		X	X		X	X	X				X				X	X
B*4101/B*4101	X	X				X		X	X	X															X		X										X
B*4101/B*4201	X	X		X		X		X	X	X					X	X		X							X		X										X
B*4101/B*4202	X	X				X		X	X	X					X	X		X							X		X										X
B*4101/B*4403	X	X				X	X	X	X	X	X							X							X	X	X						X	X	X		X
B*4101/B*4501	X	X				X		X	X	X											X	X	X		X		X										X
B*4101/B*4901	X	X				X	X	X	X	X	X										X	X			X		X										X							X
B*4101/B*5101	X	X				X	X	X	X	X							X								X	X	X	X	X							X	X	X
B*4101/B*5301	X	X				X	X	X	X	X		X	X					X			X	X			X		X			X	X	X					X			X	X
B*4101/B*5701	X	X			X	X	X	X	X	X		X												X	X	X	X			X	X	X					X			X	X	X
B*4101/B*5703	X	X			X	X	X	X	X	X		X												X	X	X	X	X	X							X	X	X
B*4101/B*5801	X	X			X	X	X	X	X	X		X						X			X	X			X		X			X	X	X					X			X	X
B*4101/B*5802	X	X			X	X	X	X	X	X		X							X	X	X	X			X		X			X	X	X					X			X	X
B*4101/B*8101	X	X		X		X		X	X	X					X	X								X	X		X	X								X	X
B*4201/B*4201; B*4201/B*4202				X											X	X		X							X		X										X
B*4201/B*4403				X			X		X		X				X	X		X							X	X	X						X	X	X		X
B*4201/B*4501	X	X		X		X		X	X	X					X	X		X			X	X	X		X		X										X
B*4201/B*4901	X	X		X			X		X		X				X	X		X			X	X			X		X										X							X
B*4201/B*5101				X			X								X	X	X	X							X	X	X	X	X							X	X	X
B*4201/B*5301				X			X					X	X		X	X		X			X	X			X		X			X	X	X					X			X	X
B*4201/B*5701				X	X		X					X			X	X		X						X	X	X	X			X	X	X					X			X	X	X
B*4201/B*5703				X	X		X					X			X	X		X						X	X	X	X	X	X							X	X	X
B*4201/B*5801				X	X		X					X			X	X		X			X	X			X		X			X	X	X					X			X	X
B*4201/B*5802				X	X		X					X			X	X		X	X	X	X	X			X		X			X	X	X					X			X	X
B*4201/B*8101; B*4202/B*8101				X											X	X		X						X	X		X	X								X	X
B*4202/B*4202															X	X		X							X		X										X
B*4202/B*4403							X		X		X				X	X		X							X	X	X						X	X	X		X
B*4202/B*4501	X	X				X		X	X	X					X	X		X			X	X	X		X		X										X
B*4202/B*4901	X	X					X		X		X				X	X		X			X	X			X		X										X							X
B*4202/B*5101							X								X	X	X	X							X	X	X	X	X							X	X	X
B*4202/B*5301							X					X	X		X	X		X			X	X			X		X			X	X	X					X			X	X
B*4202/B*5701					X		X					X			X	X		X						X	X	X	X			X	X	X					X			X	X	X
B*4202/B*5703					X		X					X			X	X		X						X	X	X	X	X	X							X	X	X
B*4202/B*5801					X		X					X			X	X		X			X	X			X		X			X	X	X					X			X	X
B*4202/B*5802					X		X					X			X	X		X	X	X	X	X			X		X			X	X	X					X			X	X
B*4403/B*4403							X		X		X							X							X	X							X	X	X
B*4403/B*4501	X	X				X	X	X	X	X	X							X			X	X	X		X	X							X	X	X
B*4403/B*4901	X	X					X		X		X							X			X	X			X	X							X	X	X									X
B*4403/B*5101							X		X		X						X	X							X	X	X	X	X				X	X	X	X		X
B*4403/B*5301							X		X		X	X	X					X			X	X			X	X				X	X	X	X	X	X					X	X
B*4403/B*5701					X		X		X		X	X						X						X	X	X				X	X	X	X	X	X					X	X	X
B*4403/B*5703					X		X		X		X	X						X						X	X	X	X	X	X				X	X	X	X		X
B*4403/B*5801					X		X		X		X	X						X			X	X			X	X				X	X	X	X	X	X					X	X
B*4403/B*5802					X		X		X		X	X						X	X	X	X	X			X	X				X	X	X	X	X	X					X	X
B*4403/B*8101				X			X		X		X				X	X		X						X	X	X	X	X					X	X	X	X
B*4501/B*4501	X	X				X		X	X	X											X	X	X
B*4501/B*4901	X	X				X	X	X	X	X	X										X	X	X																					X
B*4501/B*5101	X	X				X	X	X	X	X							X				X	X	X		X	X	X	X	X							X		X
B*4501/B*5301	X	X				X	X	X	X	X		X	X					X			X	X	X							X	X	X								X	X
B*4501/B*5701	X	X			X	X	X	X	X	X		X									X	X	X	X	X	X				X	X	X								X	X	X
B*4501/B*5703	X	X			X	X	X	X	X	X		X									X	X	X	X	X	X	X	X	X							X		X
B*4501/B*5801	X	X			X	X	X	X	X	X		X						X			X	X	X							X	X	X								X	X
B*4501/B*5802	X	X			X	X	X	X	X	X		X							X	X	X	X	X							X	X	X								X	X
B*4501/B*8101	X	X		X		X		X	X	X					X	X					X	X	X	X	X		X	X								X
B*4901/B*4901	X	X					X		X		X										X	X																						X
B*4901/B*5101	X	X					X		X		X						X				X	X			X	X	X	X	X							X		X						X
B*4901/B*5301	X	X					X		X		X	X	X					X			X	X								X	X	X								X	X			X
B*4901/B*5701	X	X			X		X		X		X	X									X	X		X	X	X				X	X	X								X	X	X		X
B*4901/B*5703	X	X			X		X		X		X	X									X	X		X	X	X	X	X	X							X		X						X
B*4901/B*5801	X	X			X		X		X		X	X						X			X	X								X	X	X								X	X			X
B*4901/B*5802	X	X			X		X		X		X	X							X	X	X	X								X	X	X								X	X			X
B*4901/B*8101	X	X		X			X		X		X				X	X					X	X		X	X		X	X								X								X
B*5101/B*5101							X										X								X	X	X	X	X							X		X
B*5101/B*5301							X					X	X				X	X			X	X			X	X	X	X	X	X	X	X				X		X		X	X
B*5101/B*5701					X		X					X					X							X	X	X	X	X	X	X	X	X				X		X		X	X	X
B*5101/B*5703					X		X					X					X							X	X	X	X	X	X							X		X
B*5101/B*5801					X		X					X					X	X			X	X			X	X	X	X	X	X	X	X				X		X		X	X
B*5101/B*5802					X		X					X					X		X	X	X	X			X	X	X	X	X	X	X	X				X		X		X	X
B*5101/B*8101				X			X								X	X	X							X	X	X	X	X	X							X		X
B*5301/B*5301							X					X	X					X			X	X								X	X	X								X	X
B*5301/B*5701					X		X					X	X					X			X	X		X	X	X				X	X	X								X	X	X
B*5301/B*5703					X		X					X	X					X			X	X		X	X	X	X	X	X	X	X	X				X		X		X	X
B*5301/B*5801					X		X					X	X					X			X	X								X	X	X								X	X
B*5301/B*5802					X		X					X	X					X	X	X	X	X								X	X	X								X	X
B*5301/B*8101				X			X					X	X		X	X		X			X	X		X	X		X	X		X	X	X				X				X	X
B*5701/B*5701					X		X					X												X	X	X				X	X	X								X	X	X
B*5701/B*5703					X		X					X												X	X	X	X	X	X	X	X	X				X		X		X	X	X
B*5701/B*5801					X		X					X						X			X	X		X	X	X				X	X	X								X	X	X
B*5701/B*5802					X		X					X							X	X	X	X		X	X	X				X	X	X								X	X	X
B*5701/B*8101				X	X		X					X			X	X								X	X	X	X	X		X	X	X				X				X	X	X
B*5703/B*5703					X		X					X												X	X	X	X	X	X							X		X
B*5703/B*5801					X		X					X						X			X	X		X	X	X	X	X	X	X	X	X				X		X		X	X
B*5703/B*5802					X		X					X							X	X	X	X		X	X	X	X	X	X	X	X	X				X		X		X	X
B*5703/B*8101				X	X		X					X			X	X								X	X	X	X	X	X							X		X
B*5801/B*5801					X		X					X						X			X	X								X	X	X								X	X
B*5801/B*5802					X		X					X						X	X	X	X	X								X	X	X								X	X
B*5801/B*8101				X	X		X					X			X	X		X			X	X		X	X		X	X		X	X	X				X				X	X
B*5802/B*5802					X		X					X							X	X	X	X								X	X	X								X	X
B*5802/B*8101				X	X		X					X			X	X			X	X	X	X		X	X		X	X		X	X	X				X				X	X
B*8101/B*8101				X											X	X								X	X		X	X								X
